# Supplementary material for: Validity and reliability of evaluating hip abductor strength using different normalization methods in a functional electromechanical device
Source: PLoS One. 2018 Aug 20;13(8):e0202248. doi: 10.1371/journal.pone.0202248 (PMC6101381; doi:10.1371/journal.pone.0202248)
Supplement: S1 Dataset — (XLSX) [file pone.0202248.s001.xlsx]

## Sheet: Hoja1
Subject	Gender	Age	Weigth	Heigth	Fat (%)	Fat (kg)	FFM (kg)	BMI	Measure	Position	PF (N)
1	0	22	58.5	173.6	12.5	7.3	51.2	19.4114	1	dl	261.333
2	0	20	72.9	168.5	12.2	8.8	63.1	25.676	1	dl	273
3	1	21	58.7	166	13.9	14	44.7	21.3021	1	dl	212.667
4	1	19	54.5	156.5	20.4	20.5	46.6	22.2519	1	dl	289
5	1	22	68	165	30.6	20.5	46.6	24.977	1	dl	162
6	1	21	48.8	160	24.4	11.9	36.9	19.0625	1	dl	120.667
7	0	21	66.8	174	10.8	7.2	59.6	22.0637	1	dl	268
8	1	19	57.2	161	27.4	15.7	41.5	22.067	1	dl	210
9	0	20	87.7	176.5	25.2	22.1	65.6	28.1521	1	dl	222
10	1	22	59.4	164	26.9	16	43.4	22.0851	1	dl	246.333
11	0	19	119.3	189	33.8	40.3	79	33.3977	1	dl	323.333
12	1	20	68.8	160.1	31.1	21.4	47.4	26.8414	1	dl	145.667
13	1	21	69.3	166.8	33.6	23.3	46	24.9081	1	dl	267
14	0	26	78.8	174.3	22.2	17.5	61.3	25.9377	1	dl	210.667
15	1	19	59.6	165	28.9	17.2	42.4	21.8916	1	dl	189.667
16	0	22	70.5	167	18.7	13.2	57.3	25.2788	1	dl	262.667
17	1	19	56.4	165.4	23.8	13.4	43	20.6162	1	dl	157
18	1	21	62.5	157.2	33.3	20.8	41.7	25.2915	1	dl	173.667
19	0	19	65.6	173	13.3	8.7	56.8	21.9185	1	dl	205.667
20	0	23	65.2	184	14	9.1	56.1	19.258	1	dl	267.667
21	0	20	72.7	186	9.1	6.6	66.1	21.014	1	dl	316.667
22	0	23	84.2	175	18.6	15.7	68.5	27.4939	1	dl	342.667
23	1	25	54.6	163.5	28.8	15.7	38.9	20.4248	1	dl	178
24	0	19	51.9	168.5	16.2	8.4	43.5	18.2796	1	dl	192.667
25	0	19	73.6	174	16.7	12.3	61.3	24.3097	1	dl	188.333
26	1	22	61.2	179	21.9	13.4	47.8	19.1005	1	dl	216.667
27	1	19	69	169	22.3	15.4	53.6	24.1588	1	dl	212.333
28	1	20	49.9	158	26.1	13	36.9	19.9888	1	dl	184.333
29	0	19	70.6	174.5	15.4	10.9	59.7	23.1854	1	dl	314.333
1	0	22	58.5	173.6	12.5	7.3	51.2	19.4114	2	dl	217.333
2	0	20	72.9	168.5	12.2	8.8	63.1	25.676	2	dl	309
3	1	21	58.7	166	13.9	14	44.7	21.3021	2	dl	148.667
4	1	19	54.5	156.5	20.4	20.5	46.6	22.2519	2	dl	264.333
5	1	22	68	165	30.6	20.5	46.6	24.977	2	dl	184.667
6	1	21	48.8	160	24.4	11.9	36.9	19.0625	2	dl	135.333
7	0	21	66.8	174	10.8	7.2	59.6	22.0637	2	dl	274.667
8	1	19	57.2	161	27.4	15.7	41.5	22.067	2	dl	166.333
9	0	20	87.7	176.5	25.2	22.1	65.6	28.1521	2	dl	228.667
10	1	22	59.4	164	26.9	16	43.4	22.0851	2	dl	249.667
11	0	19	119.3	189	33.8	40.3	79	33.3977	2	dl	349.333
12	1	20	68.8	160.1	31.1	21.4	47.4	26.8414	2	dl	223
13	1	21	69.3	166.8	33.6	23.3	46	24.9081	2	dl	208.333
14	0	26	78.8	174.3	22.2	17.5	61.3	25.9377	2	dl	273.333
15	1	19	59.6	165	28.9	17.2	42.4	21.8916	2	dl	170.333
16	0	22	70.5	167	18.7	13.2	57.3	25.2788	2	dl	262.333
17	1	19	56.4	165.4	23.8	13.4	43	20.6162	2	dl	172
18	1	21	62.5	157.2	33.3	20.8	41.7	25.2915	2	dl	151
19	0	19	65.6	173	13.3	8.7	56.8	21.9185	2	dl	218.667
20	0	23	65.2	184	14	9.1	56.1	19.258	2	dl	260.333
21	0	20	72.7	186	9.1	6.6	66.1	21.014	2	dl	231.333
22	0	23	84.2	175	18.6	15.7	68.5	27.4939	2	dl	369.333
23	1	25	54.6	163.5	28.8	15.7	38.9	20.4248	2	dl	176
24	0	19	51.9	168.5	16.2	8.4	43.5	18.2796	2	dl	214.667
25	0	19	73.6	174	16.7	12.3	61.3	24.3097	2	dl	205.667
26	1	22	61.2	179	21.9	13.4	47.8	19.1005	2	dl	193
27	1	19	69	169	22.3	15.4	53.6	24.1588	2	dl	247.667
28	1	20	49.9	158	26.1	13	36.9	19.9888	2	dl	147
29	0	19	70.6	174.5	15.4	10.9	59.7	23.1854	2	dl	256
1	0	22	58.5	173.6	12.5	7.3	51.2	19.4114	1	dp	184.667
2	0	20	72.9	168.5	12.2	8.8	63.1	25.676	1	dp	209.333
3	1	21	58.7	166	13.9	14	44.7	21.3021	1	dp	134.333
4	1	19	54.5	156.5	20.4	20.5	46.6	22.2519	1	dp	171.667
5	1	22	68	165	30.6	20.5	46.6	24.977	1	dp	122.333
6	1	21	48.8	160	24.4	11.9	36.9	19.0625	1	dp	122.667
7	0	21	66.8	174	10.8	7.2	59.6	22.0637	1	dp	224.333
8	1	19	57.2	161	27.4	15.7	41.5	22.067	1	dp	132.333
9	0	20	87.7	176.5	25.2	22.1	65.6	28.1521	1	dp	145
10	1	22	59.4	164	26.9	16	43.4	22.0851	1	dp	139
11	0	19	119.3	189	33.8	40.3	79	33.3977	1	dp	250
12	1	20	68.8	160.1	31.1	21.4	47.4	26.8414	1	dp	166.333
13	1	21	69.3	166.8	33.6	23.3	46	24.9081	1	dp	169.667
14	0	26	78.8	174.3	22.2	17.5	61.3	25.9377	1	dp	254.333
15	1	19	59.6	165	28.9	17.2	42.4	21.8916	1	dp	146.667
16	0	22	70.5	167	18.7	13.2	57.3	25.2788	1	dp	220.667
17	1	19	56.4	165.4	23.8	13.4	43	20.6162	1	dp	87.6667
18	1	21	62.5	157.2	33.3	20.8	41.7	25.2915	1	dp	108
19	0	19	65.6	173	13.3	8.7	56.8	21.9185	1	dp	113.667
20	0	23	65.2	184	14	9.1	56.1	19.258	1	dp	132.667
21	0	20	72.7	186	9.1	6.6	66.1	21.014	1	dp	216.333
22	0	23	84.2	175	18.6	15.7	68.5	27.4939	1	dp	234.333
23	1	25	54.6	163.5	28.8	15.7	38.9	20.4248	1	dp	120.667
24	0	19	51.9	168.5	16.2	8.4	43.5	18.2796	1	dp	134
25	0	19	73.6	174	16.7	12.3	61.3	24.3097	1	dp	200.667
26	1	22	61.2	179	21.9	13.4	47.8	19.1005	1	dp	130
27	1	19	69	169	22.3	15.4	53.6	24.1588	1	dp	186.333
28	1	20	49.9	158	26.1	13	36.9	19.9888	1	dp	117
29	0	19	70.6	174.5	15.4	10.9	59.7	23.1854	1	dp	208.333
1	0	22	58.5	173.6	12.5	7.3	51.2	19.4114	2	dp	189.667
2	0	20	72.9	168.5	12.2	8.8	63.1	25.676	2	dp	220.333
3	1	21	58.7	166	13.9	14	44.7	21.3021	2	dp	131
4	1	19	54.5	156.5	20.4	20.5	46.6	22.2519	2	dp	168
5	1	22	68	165	30.6	20.5	46.6	24.977	2	dp	122
6	1	21	48.8	160	24.4	11.9	36.9	19.0625	2	dp	117.667
7	0	21	66.8	174	10.8	7.2	59.6	22.0637	2	dp	202.667
8	1	19	57.2	161	27.4	15.7	41.5	22.067	2	dp	109
9	0	20	87.7	176.5	25.2	22.1	65.6	28.1521	2	dp	154.333
10	1	22	59.4	164	26.9	16	43.4	22.0851	2	dp	145.667
11	0	19	119.3	189	33.8	40.3	79	33.3977	2	dp	235
12	1	20	68.8	160.1	31.1	21.4	47.4	26.8414	2	dp	148.667
13	1	21	69.3	166.8	33.6	23.3	46	24.9081	2	dp	134.333
14	0	26	78.8	174.3	22.2	17.5	61.3	25.9377	2	dp	186.333
15	1	19	59.6	165	28.9	17.2	42.4	21.8916	2	dp	153.333
16	0	22	70.5	167	18.7	13.2	57.3	25.2788	2	dp	190.333
17	1	19	56.4	165.4	23.8	13.4	43	20.6162	2	dp	111.667
18	1	21	62.5	157.2	33.3	20.8	41.7	25.2915	2	dp	108
19	0	19	65.6	173	13.3	8.7	56.8	21.9185	2	dp	139
20	0	23	65.2	184	14	9.1	56.1	19.258	2	dp	156
21	0	20	72.7	186	9.1	6.6	66.1	21.014	2	dp	198
22	0	23	84.2	175	18.6	15.7	68.5	27.4939	2	dp	237.667
23	1	25	54.6	163.5	28.8	15.7	38.9	20.4248	2	dp	109
24	0	19	51.9	168.5	16.2	8.4	43.5	18.2796	2	dp	136
25	0	19	73.6	174	16.7	12.3	61.3	24.3097	2	dp	177.667
26	1	22	61.2	179	21.9	13.4	47.8	19.1005	2	dp	119.667
27	1	19	69	169	22.3	15.4	53.6	24.1588	2	dp	180.667
28	1	20	49.9	158	26.1	13	36.9	19.9888	2	dp	123.667
29	0	19	70.6	174.5	15.4	10.9	59.7	23.1854	2	dp	185.333
1	0	22	58.5	173.6	12.5	7.3	51.2	19.4114	1	ds	189.333
2	0	20	72.9	168.5	12.2	8.8	63.1	25.676	1	ds	216
3	1	21	58.7	166	13.9	14	44.7	21.3021	1	ds	126
4	1	19	54.5	156.5	20.4	20.5	46.6	22.2519	1	ds	190.333
5	1	22	68	165	30.6	20.5	46.6	24.977	1	ds	126.667
6	1	21	48.8	160	24.4	11.9	36.9	19.0625	1	ds	114.333
7	0	21	66.8	174	10.8	7.2	59.6	22.0637	1	ds	199.333
8	1	19	57.2	161	27.4	15.7	41.5	22.067	1	ds	108.333
9	0	20	87.7	176.5	25.2	22.1	65.6	28.1521	1	ds	150
10	1	22	59.4	164	26.9	16	43.4	22.0851	1	ds	143.333
11	0	19	119.3	189	33.8	40.3	79	33.3977	1	ds	225
12	1	20	68.8	160.1	31.1	21.4	47.4	26.8414	1	ds	122.333
13	1	21	69.3	166.8	33.6	23.3	46	24.9081	1	ds	144
14	0	26	78.8	174.3	22.2	17.5	61.3	25.9377	1	ds	162.333
15	1	19	59.6	165	28.9	17.2	42.4	21.8916	1	ds	149
16	0	22	70.5	167	18.7	13.2	57.3	25.2788	1	ds	184.333
17	1	19	56.4	165.4	23.8	13.4	43	20.6162	1	ds	117.333
18	1	21	62.5	157.2	33.3	20.8	41.7	25.2915	1	ds	119.333
19	0	19	65.6	173	13.3	8.7	56.8	21.9185	1	ds	116.667
20	0	23	65.2	184	14	9.1	56.1	19.258	1	ds	197.333
21	0	20	72.7	186	9.1	6.6	66.1	21.014	1	ds	173.667
22	0	23	84.2	175	18.6	15.7	68.5	27.4939	1	ds	291.667
23	1	25	54.6	163.5	28.8	15.7	38.9	20.4248	1	ds	140
24	0	19	51.9	168.5	16.2	8.4	43.5	18.2796	1	ds	142.667
25	0	19	73.6	174	16.7	12.3	61.3	24.3097	1	ds	171
26	1	22	61.2	179	21.9	13.4	47.8	19.1005	1	ds	163
27	1	19	69	169	22.3	15.4	53.6	24.1588	1	ds	217
28	1	20	49.9	158	26.1	13	36.9	19.9888	1	ds	143.667
29	0	19	70.6	174.5	15.4	10.9	59.7	23.1854	1	ds	178
1	0	22	58.5	173.6	12.5	7.3	51.2	19.4114	2	ds	199.667
2	0	20	72.9	168.5	12.2	8.8	63.1	25.676	2	ds	219.667
3	1	21	58.7	166	13.9	14	44.7	21.3021	2	ds	121.333
4	1	19	54.5	156.5	20.4	20.5	46.6	22.2519	2	ds	177.333
5	1	22	68	165	30.6	20.5	46.6	24.977	2	ds	152
6	1	21	48.8	160	24.4	11.9	36.9	19.0625	2	ds	117.333
7	0	21	66.8	174	10.8	7.2	59.6	22.0637	2	ds	233.667
8	1	19	57.2	161	27.4	15.7	41.5	22.067	2	ds	105.333
9	0	20	87.7	176.5	25.2	22.1	65.6	28.1521	2	ds	164.667
10	1	22	59.4	164	26.9	16	43.4	22.0851	2	ds	143.333
11	0	19	119.3	189	33.8	40.3	79	33.3977	2	ds	249
12	1	20	68.8	160.1	31.1	21.4	47.4	26.8414	2	ds	156
13	1	21	69.3	166.8	33.6	23.3	46	24.9081	2	ds	144.333
14	0	26	78.8	174.3	22.2	17.5	61.3	25.9377	2	ds	179.333
15	1	19	59.6	165	28.9	17.2	42.4	21.8916	2	ds	150.667
16	0	22	70.5	167	18.7	13.2	57.3	25.2788	2	ds	197
17	1	19	56.4	165.4	23.8	13.4	43	20.6162	2	ds	110.333
18	1	21	62.5	157.2	33.3	20.8	41.7	25.2915	2	ds	115.667
19	0	19	65.6	173	13.3	8.7	56.8	21.9185	2	ds	115.667
20	0	23	65.2	184	14	9.1	56.1	19.258	2	ds	170.333
21	0	20	72.7	186	9.1	6.6	66.1	21.014	2	ds	195.333
22	0	23	84.2	175	18.6	15.7	68.5	27.4939	2	ds	290.333
23	1	25	54.6	163.5	28.8	15.7	38.9	20.4248	2	ds	122
24	0	19	51.9	168.5	16.2	8.4	43.5	18.2796	2	ds	132.333
25	0	19	73.6	174	16.7	12.3	61.3	24.3097	2	ds	181
26	1	22	61.2	179	21.9	13.4	47.8	19.1005	2	ds	134.333
27	1	19	69	169	22.3	15.4	53.6	24.1588	2	ds	179.333
28	1	20	49.9	158	26.1	13	36.9	19.9888	2	ds	136
29	0	19	70.6	174.5	15.4	10.9	59.7	23.1854	2	ds	169.667
